# Supplementary material for: ﻿Revision of the genus Labidolanguria Fowler, 1908 (Coleoptera, Erotylidae, Languriinae), with descriptions of a new species and two new combinations
Source: Zookeys. 2025 Apr 1;1233:315–23. doi: 10.3897/zookeys.1233.132046 (PMC11979613; doi:10.3897/zookeys.1233.132046)
Supplement: XML Treatment for Labidolanguria [file zookeys.1233.132046-treatment1.xml]

<!DOCTYPE tp:taxon-treatment
  PUBLIC "-//TaxonX//DTD Taxonomic Treatment Publishing DTD v0 20100105//EN" "tax-treatment-NSO.dtd">
<tp:taxon-treatment xmlns:tp="http://www.plazi.org/taxpub"><tp:treatment-meta><kwd-group><label>Taxon classification</label><kwd>
              <named-content content-type="kingdom">Animalia</named-content>
            </kwd><kwd>
              <named-content content-type="order">Coleoptera</named-content>
            </kwd><kwd>
              <named-content content-type="family">Erotylidae</named-content>
            </kwd></kwd-group><mixed-citation publication-type="journal"><person-group><name><surname>Huang</surname><given-names>Zheng-Zhong</given-names></name><name><surname>Yang</surname><given-names>Xing-Ke</given-names></name><name><surname>Ge</surname><given-names>Si-Qin</given-names></name></person-group><article-title>﻿Revision of the genus <italic><tp:taxon-name><tp:taxon-name-part taxon-name-part-type="genus" reg="Labidolanguria">Labidolanguria</tp:taxon-name-part></tp:taxon-name></italic> Fowler, 1908 (<tp:taxon-name><tp:taxon-name-part taxon-name-part-type="order">Coleoptera</tp:taxon-name-part></tp:taxon-name>, <tp:taxon-name><tp:taxon-name-part taxon-name-part-type="family">Erotylidae</tp:taxon-name-part></tp:taxon-name>, <tp:taxon-name><tp:taxon-name-part taxon-name-part-type="subfamily">Languriinae</tp:taxon-name-part></tp:taxon-name>), with descriptions of a new species and two new combinations</article-title><source>Zookeys</source><day>01</day><month>04</month><year>2025</year><volume>1233</volume><fpage>315</fpage><lpage>323</lpage><pub-id pub-id-type="doi">10.3897/zookeys.1233.132046</pub-id></mixed-citation></tp:treatment-meta><tp:nomenclature><label>﻿Genus</label><tp:taxon-name>
            <object-id xmlns:xlink="http://www.w3.org/1999/xlink" content-type="arpha" xlink:type="simple">B72F7D87-BAB2-5592-A88B-D2B3D672FAAA</object-id>
            <tp:taxon-name-part taxon-name-part-type="genus" reg="Labidolanguria">Labidolanguria</tp:taxon-name-part>
          </tp:taxon-name><tp:taxon-authority>Fowler, 1908</tp:taxon-authority><tp:nomenclature-citation-list><tp:nomenclature-citation><tp:taxon-name>
                <tp:taxon-name-part taxon-name-part-type="genus" reg="Labidolanguria">Labidolanguria</tp:taxon-name-part>
              </tp:taxon-name><comment>Fowler, 1908: 9. Type species: <tp:taxon-name><tp:taxon-name-part taxon-name-part-type="genus" reg="Labidolanguria">Labidolanguria</tp:taxon-name-part><tp:taxon-name-part taxon-name-part-type="species" reg="mucronata">mucronata</tp:taxon-name-part></tp:taxon-name> Fowler, 1908 by monotypy.</comment></tp:nomenclature-citation></tp:nomenclature-citation-list></tp:nomenclature><tp:treatment-sec sec-type="diagnosis" id="SECID0EJHAC"><title>Diagnosis.</title><p>Antennal club composed of 4–6 antennomeres. Dorsal body surface with green or deep -green metallic luster. Compound eyes large and finely faceted. Pronotum with basal pronotal carina. Elytral epipleura absent, apex of elytra acute, with outer angle of elytra somewhat acute and produced, sutural angle acute but not produced. Prosternal process rectangular, with two long grooves along each side.</p></tp:treatment-sec><tp:treatment-sec sec-type="distribution" id="SECID0EOHAC"><title>Distribution.</title><p>China (Xizang, Yunnan, Sichuan, Taiwan), India (Nilgiri Hills).</p></tp:treatment-sec><tp:treatment-sec sec-type="remarks" id="SECID0ETHAC"><title>Remarks.</title><p>When <xref ref-type="bibr" rid="B1">Fowler (1908)</xref> established this genus, he only compared it with the genus <italic><tp:taxon-name><tp:taxon-name-part taxon-name-part-type="genus" reg="Pentelanguria">Pentelanguria</tp:taxon-name-part></tp:taxon-name></italic> Crotch, 1876. <italic><tp:taxon-name><tp:taxon-name-part taxon-name-part-type="genus" reg="Labidolanguria">Labidolanguria</tp:taxon-name-part></tp:taxon-name></italic> and <italic><tp:taxon-name><tp:taxon-name-part taxon-name-part-type="genus" reg="Pentelanguria">Pentelanguria</tp:taxon-name-part></tp:taxon-name></italic> share a similar elytral apex, which is acutely pointed. Apart from the smaller and more slender antennae in <italic><tp:taxon-name><tp:taxon-name-part taxon-name-part-type="genus" reg="Labidolanguria">Labidolanguria</tp:taxon-name-part></tp:taxon-name></italic>, the two genera can also be distinguished by the prosternal process, which is smooth and flat in <italic><tp:taxon-name><tp:taxon-name-part taxon-name-part-type="genus" reg="Pentelanguria">Pentelanguria</tp:taxon-name-part></tp:taxon-name></italic>, whereas in <italic><tp:taxon-name><tp:taxon-name-part taxon-name-part-type="genus" reg="Labidolanguria">Labidolanguria</tp:taxon-name-part></tp:taxon-name></italic> it is grooved laterally.</p><p>The genera <italic><tp:taxon-name><tp:taxon-name-part taxon-name-part-type="genus" reg="Labidolanguria">Labidolanguria</tp:taxon-name-part></tp:taxon-name></italic> and <italic><tp:taxon-name><tp:taxon-name-part taxon-name-part-type="genus" reg="Tetraphala">Tetraphala</tp:taxon-name-part></tp:taxon-name></italic> exhibit strong similarities in the structure of the antennae, pronotum, and prosternal process. However, they can be differentiated by the elytral apex, which is consistently truncate and bears small denticles in <italic><tp:taxon-name><tp:taxon-name-part taxon-name-part-type="genus" reg="Tetraphala">Tetraphala</tp:taxon-name-part></tp:taxon-name></italic>, while in <italic><tp:taxon-name><tp:taxon-name-part taxon-name-part-type="genus" reg="Labidolanguria">Labidolanguria</tp:taxon-name-part></tp:taxon-name></italic> it is acute and lacks denticles.</p><sec sec-type="﻿Key to species of genus Labidolanguria" id="SECID0EFKAC"><title>﻿Key to species of genus <italic><tp:taxon-name><tp:taxon-name-part taxon-name-part-type="genus" reg="Labidolanguria">Labidolanguria</tp:taxon-name-part></tp:taxon-name></italic></title><table-wrap content-type="key" position="anchor" orientation="portrait"><table id="TID0EYFAC" rules="all"><tbody><tr><td rowspan="1" colspan="1">1</td><td rowspan="1" colspan="1">Club composed of the last four antennomeres (Fig. <xref ref-type="fig" rid="F3">3A, B</xref>)</td><td rowspan="1" colspan="1">
                      <bold>2</bold>
                    </td></tr><tr><td rowspan="1" colspan="1">–</td><td rowspan="1" colspan="1">Club composed of the last five or six antennomeres</td><td rowspan="1" colspan="1">
                      <bold>3</bold>
                    </td></tr><tr><td rowspan="1" colspan="1">2</td><td rowspan="1" colspan="1">Body with bright metallic green; outer angle of elytra acute (Fig. <xref ref-type="fig" rid="F1">1A</xref></td><td rowspan="1" colspan="1">
                      <bold><italic><tp:taxon-name><tp:taxon-name-part taxon-name-part-type="genus" reg="Labidolanguria">L.</tp:taxon-name-part><tp:taxon-name-part taxon-name-part-type="species" reg="mucronata">mucronata</tp:taxon-name-part></tp:taxon-name></italic> Fowler, 1908</bold>
                    </td></tr><tr><td rowspan="1" colspan="1">–</td><td rowspan="1" colspan="1">Body deep copper green, with little metallic luster; outer angle of elytra not acute, sometimes with several denticles (Figs <xref ref-type="fig" rid="F1">1D</xref>, <xref ref-type="fig" rid="F2">2A–D</xref>)</td><td rowspan="1" colspan="1">
                      <bold><italic><tp:taxon-name><tp:taxon-name-part taxon-name-part-type="genus" reg="Labidolanguria">L.</tp:taxon-name-part><tp:taxon-name-part taxon-name-part-type="species" reg="liangi">liangi</tp:taxon-name-part></tp:taxon-name></italic> sp. nov.</bold>
                    </td></tr><tr><td rowspan="1" colspan="1">3</td><td rowspan="1" colspan="1">Club composed of the last five antennomeres; abdomen without any black spots (Fig. <xref ref-type="fig" rid="F1">1B</xref>)</td><td rowspan="1" colspan="1">
                      <bold><italic><tp:taxon-name><tp:taxon-name-part taxon-name-part-type="genus" reg="Labidolanguria">L.</tp:taxon-name-part><tp:taxon-name-part taxon-name-part-type="species" reg="sauteri">sauteri</tp:taxon-name-part></tp:taxon-name></italic> (Fowler, 1913), comb. nov.</bold>
                    </td></tr><tr><td rowspan="1" colspan="1">–</td><td rowspan="1" colspan="1">Club composed of the last six antennomeres; abdomen with black or green metallic spots (Fig. <xref ref-type="fig" rid="F1">1C</xref>)</td><td rowspan="1" colspan="1">
                      <bold><italic><tp:taxon-name><tp:taxon-name-part taxon-name-part-type="genus" reg="Labidolanguria">L.</tp:taxon-name-part><tp:taxon-name-part taxon-name-part-type="species" reg="apicata">apicata</tp:taxon-name-part></tp:taxon-name></italic> (Zia, 1959), comb. nov.</bold>
                    </td></tr></tbody></table></table-wrap></sec></tp:treatment-sec><tp:treatment-sec><!--Section generated to contain objects referenced in tp:taxon-treatment.--><fig id="F3" position="float" orientation="portrait"><object-id xmlns:xlink="http://www.w3.org/1999/xlink" content-type="doi" xlink:type="simple">10.3897/zookeys.1233.132046.figure3</object-id><object-id xmlns:xlink="http://www.w3.org/1999/xlink" content-type="arpha" xlink:type="simple">991F5725-E123-5705-BD48-B0D8B3B35B6B</object-id><label>Figure 3.</label><caption><p><italic><tp:taxon-name><tp:taxon-name-part taxon-name-part-type="genus" reg="Labidolanguria">Labidolanguria</tp:taxon-name-part><tp:taxon-name-part taxon-name-part-type="species" reg="liangi">liangi</tp:taxon-name-part></tp:taxon-name></italic> sp. nov. <bold>A</bold> holotype, male antenna <bold>B</bold> paratype, female antenna <bold>C</bold> holotype, male mesotibia <bold>D</bold> paratype, female mesotibia <bold>E–I</bold> holotype, male genitalia <bold>E</bold> male genital, lateral view; <bold>J</bold> median lobe, dorsolateral view <bold>G</bold> apex of median lobe, dorsal view <bold>I</bold> tegmen, dorsal view <bold>H</bold> tegmen, lateral view <bold>J–L</bold> female genitalia, paratype <bold>J</bold> ovipositor, dorsal view <bold>K</bold> same, dorsolateral view <bold>L</bold> spermatheca, lateral view.</p></caption><graphic xmlns:xlink="http://www.w3.org/1999/xlink" xlink:href="zookeys-1233-315_article-132046__-g003.jpg" position="float" orientation="portrait" xlink:type="simple" id="oo_1296614.jpg"><uri content-type="original_file" xlink:type="simple">https://binary.pensoft.net/fig/1296614</uri></graphic></fig><fig id="F1" position="float" orientation="portrait"><object-id xmlns:xlink="http://www.w3.org/1999/xlink" content-type="doi" xlink:type="simple">10.3897/zookeys.1233.132046.figure1</object-id><object-id xmlns:xlink="http://www.w3.org/1999/xlink" content-type="arpha" xlink:type="simple">F1C3F16A-D834-5DEB-8D18-083EA311D2C5</object-id><label>Figure 1.</label><caption><p>Type materials of all species of <italic><tp:taxon-name><tp:taxon-name-part taxon-name-part-type="genus" reg="Labidolanguria">Labidolanguria</tp:taxon-name-part></tp:taxon-name></italic> with labels pinned under each specimen <bold>A</bold><italic><tp:taxon-name><tp:taxon-name-part taxon-name-part-type="genus" reg="Labidolanguria">L.</tp:taxon-name-part><tp:taxon-name-part taxon-name-part-type="species" reg="mucronata">mucronata</tp:taxon-name-part></tp:taxon-name></italic> Fowler, 1908, holotype <bold>B</bold><italic><tp:taxon-name><tp:taxon-name-part taxon-name-part-type="genus" reg="Labidolanguria">L.</tp:taxon-name-part><tp:taxon-name-part taxon-name-part-type="species" reg="sauteri">sauteri</tp:taxon-name-part></tp:taxon-name></italic> (Fowler, 1913), comb. nov., syntype <bold>C</bold><italic><tp:taxon-name><tp:taxon-name-part taxon-name-part-type="genus" reg="Labidolanguria">L.</tp:taxon-name-part><tp:taxon-name-part taxon-name-part-type="species" reg="apicata">apicata</tp:taxon-name-part></tp:taxon-name></italic> (Zia, 1959), comb. nov., holotype <bold>D</bold><italic><tp:taxon-name><tp:taxon-name-part taxon-name-part-type="genus" reg="Labidolanguria">L.</tp:taxon-name-part><tp:taxon-name-part taxon-name-part-type="species" reg="liangi">liangi</tp:taxon-name-part></tp:taxon-name></italic> sp. nov., holotype. Scale bars: 5.0 mm.</p></caption><graphic xmlns:xlink="http://www.w3.org/1999/xlink" xlink:href="zookeys-1233-315_article-132046__-g001.jpg" position="float" orientation="portrait" xlink:type="simple" id="oo_1296612.jpg"><uri content-type="original_file" xlink:type="simple">https://binary.pensoft.net/fig/1296612</uri></graphic></fig><fig id="F2" position="float" orientation="portrait"><object-id xmlns:xlink="http://www.w3.org/1999/xlink" content-type="doi" xlink:type="simple">10.3897/zookeys.1233.132046.figure2</object-id><object-id xmlns:xlink="http://www.w3.org/1999/xlink" content-type="arpha" xlink:type="simple">D00F74BE-B1F5-56F9-AA6F-921042EF42B7</object-id><label>Figure 2.</label><caption><p><italic><tp:taxon-name><tp:taxon-name-part taxon-name-part-type="genus" reg="Labidolanguria">Labidolanguria</tp:taxon-name-part><tp:taxon-name-part taxon-name-part-type="species" reg="liangi">liangi</tp:taxon-name-part></tp:taxon-name></italic> sp. nov. <bold>A, B</bold> holotype, male <bold>A</bold> habitus, dorsal view <bold>B</bold> same, ventral view <bold>C, D</bold> same, paratype, female <bold>C</bold> same, dorsal view <bold>D</bold> same, ventral view. Scale bars: 5.0 mm.</p></caption><graphic xmlns:xlink="http://www.w3.org/1999/xlink" xlink:href="zookeys-1233-315_article-132046__-g002.jpg" position="float" orientation="portrait" xlink:type="simple" id="oo_1296613.jpg"><uri content-type="original_file" xlink:type="simple">https://binary.pensoft.net/fig/1296613</uri></graphic></fig></tp:treatment-sec><ref-list><ref id="B1"><mixed-citation xmlns:xlink="http://www.w3.org/1999/xlink" xlink:type="simple"><person-group><name name-style="western"><surname>Fowler</surname><given-names>WW</given-names></name></person-group> (<year>1908</year>) <article-title><tp:taxon-name><tp:taxon-name-part taxon-name-part-type="order">Coleoptera</tp:taxon-name-part></tp:taxon-name> Fam. <tp:taxon-name><tp:taxon-name-part taxon-name-part-type="family">Erotylidae</tp:taxon-name-part></tp:taxon-name> Subfam. <tp:taxon-name><tp:taxon-name-part taxon-name-part-type="subfamily">Languriinae</tp:taxon-name-part></tp:taxon-name>. Genera Insectorum Fasc.</article-title><volume>78</volume>: <fpage>1</fpage>–<lpage>45</lpage>.</mixed-citation></ref></ref-list></tp:taxon-treatment>
