# Supplementary material for: ﻿Revision of the genus Labidolanguria Fowler, 1908 (Coleoptera, Erotylidae, Languriinae), with descriptions of a new species and two new combinations
Source: Zookeys. 2025 Apr 1;1233:315–23. doi: 10.3897/zookeys.1233.132046 (PMC11979613; doi:10.3897/zookeys.1233.132046)
Supplement: XML Treatment for Labidolanguria mucronata [file zookeys.1233.132046-treatment2.xml]

<!DOCTYPE tp:taxon-treatment
  PUBLIC "-//TaxonX//DTD Taxonomic Treatment Publishing DTD v0 20100105//EN" "tax-treatment-NSO.dtd">
<tp:taxon-treatment xmlns:tp="http://www.plazi.org/taxpub"><tp:treatment-meta><kwd-group><label>Taxon classification</label><kwd>
              <named-content content-type="kingdom">Animalia</named-content>
            </kwd><kwd>
              <named-content content-type="order">Coleoptera</named-content>
            </kwd><kwd>
              <named-content content-type="family">Erotylidae</named-content>
            </kwd></kwd-group><mixed-citation publication-type="journal"><person-group><name><surname>Huang</surname><given-names>Zheng-Zhong</given-names></name><name><surname>Yang</surname><given-names>Xing-Ke</given-names></name><name><surname>Ge</surname><given-names>Si-Qin</given-names></name></person-group><article-title>﻿Revision of the genus <italic><tp:taxon-name><tp:taxon-name-part taxon-name-part-type="genus" reg="Labidolanguria">Labidolanguria</tp:taxon-name-part></tp:taxon-name></italic> Fowler, 1908 (<tp:taxon-name><tp:taxon-name-part taxon-name-part-type="order">Coleoptera</tp:taxon-name-part></tp:taxon-name>, <tp:taxon-name><tp:taxon-name-part taxon-name-part-type="family">Erotylidae</tp:taxon-name-part></tp:taxon-name>, <tp:taxon-name><tp:taxon-name-part taxon-name-part-type="subfamily">Languriinae</tp:taxon-name-part></tp:taxon-name>), with descriptions of a new species and two new combinations</article-title><source>Zookeys</source><day>01</day><month>04</month><year>2025</year><volume>1233</volume><fpage>315</fpage><lpage>323</lpage><pub-id pub-id-type="doi">10.3897/zookeys.1233.132046</pub-id></mixed-citation></tp:treatment-meta><tp:nomenclature><label>﻿</label><tp:taxon-name>
            <object-id xmlns:xlink="http://www.w3.org/1999/xlink" content-type="arpha" xlink:type="simple">34ECD528-D966-5FEA-B034-E8A4F62D1952</object-id>
            <tp:taxon-name-part taxon-name-part-type="genus" reg="Labidolanguria">Labidolanguria</tp:taxon-name-part>
            <tp:taxon-name-part taxon-name-part-type="species" reg="mucronata">mucronata</tp:taxon-name-part>
          </tp:taxon-name><tp:taxon-authority>Fowler, 1908</tp:taxon-authority><xref ref-type="fig" rid="F1">Fig. 1A</xref><tp:nomenclature-citation-list><tp:nomenclature-citation><tp:taxon-name>
                <tp:taxon-name-part taxon-name-part-type="genus" reg="Labidolanguria">Labidolanguria</tp:taxon-name-part>
                <tp:taxon-name-part taxon-name-part-type="species" reg="mucronata">mucronata</tp:taxon-name-part>
              </tp:taxon-name><comment>Fowler, 1908: 9. Type locality: India, Nilgiri Hills. Type depository: <abbrev xmlns:xlink="http://www.w3.org/1999/xlink" xlink:title="Natural History Museum, London" id="ABBRID0EKBAE" xlink:type="simple">NHMUK</abbrev>.</comment></tp:nomenclature-citation></tp:nomenclature-citation-list></tp:nomenclature><tp:treatment-sec sec-type="type material" id="SECID0EOBAE"><title>Type material examined.</title><p><bold><italic>Holotype</italic></bold>: Type [round label] // Type [red rectangular label] // Nilgiri Hills//Andrewes/Bequest. / B. M. 1922-221. // 623 [in red] // <italic><tp:taxon-name><tp:taxon-name-part taxon-name-part-type="genus" reg="Labidolanguria">Labidolanguria</tp:taxon-name-part><tp:taxon-name-part taxon-name-part-type="species" reg="mucronata">mucronata</tp:taxon-name-part></tp:taxon-name></italic> Fowler/ TYPE [handwriting]//QR code <abbrev xmlns:xlink="http://www.w3.org/1999/xlink" xlink:title="Natural History Museum, London" id="ABBRID0EECAE" xlink:type="simple">NHMUK</abbrev> 010800985</p><fig id="F1" position="float" orientation="portrait"><object-id xmlns:xlink="http://www.w3.org/1999/xlink" content-type="doi" xlink:type="simple">10.3897/zookeys.1233.132046.figure1</object-id><object-id xmlns:xlink="http://www.w3.org/1999/xlink" content-type="arpha" xlink:type="simple">F1C3F16A-D834-5DEB-8D18-083EA311D2C5</object-id><label>Figure 1.</label><caption><p>Type materials of all species of <italic><tp:taxon-name><tp:taxon-name-part taxon-name-part-type="genus" reg="Labidolanguria">Labidolanguria</tp:taxon-name-part></tp:taxon-name></italic> with labels pinned under each specimen <bold>A</bold><italic><tp:taxon-name><tp:taxon-name-part taxon-name-part-type="genus" reg="Labidolanguria">L.</tp:taxon-name-part><tp:taxon-name-part taxon-name-part-type="species" reg="mucronata">mucronata</tp:taxon-name-part></tp:taxon-name></italic> Fowler, 1908, holotype <bold>B</bold><italic><tp:taxon-name><tp:taxon-name-part taxon-name-part-type="genus" reg="Labidolanguria">L.</tp:taxon-name-part><tp:taxon-name-part taxon-name-part-type="species" reg="sauteri">sauteri</tp:taxon-name-part></tp:taxon-name></italic> (Fowler, 1913), comb. nov., syntype <bold>C</bold><italic><tp:taxon-name><tp:taxon-name-part taxon-name-part-type="genus" reg="Labidolanguria">L.</tp:taxon-name-part><tp:taxon-name-part taxon-name-part-type="species" reg="apicata">apicata</tp:taxon-name-part></tp:taxon-name></italic> (Zia, 1959), comb. nov., holotype <bold>D</bold><italic><tp:taxon-name><tp:taxon-name-part taxon-name-part-type="genus" reg="Labidolanguria">L.</tp:taxon-name-part><tp:taxon-name-part taxon-name-part-type="species" reg="liangi">liangi</tp:taxon-name-part></tp:taxon-name></italic> sp. nov., holotype. Scale bars: 5.0 mm.</p></caption><graphic xmlns:xlink="http://www.w3.org/1999/xlink" xlink:href="zookeys-1233-315_article-132046__-g001.jpg" position="float" orientation="portrait" xlink:type="simple" id="oo_1296612.jpg"><uri content-type="original_file" xlink:type="simple">https://binary.pensoft.net/fig/1296612</uri></graphic></fig></tp:treatment-sec><tp:treatment-sec sec-type="material" id="SECID0EQEAE"><title>Additional material examined.</title><p>WALLARDI(Travancore) // MUSEUM PARIS/ Ex. Coll. M. MAINDRON/ Coll. G. BABAULT 1930 // <italic><tp:taxon-name><tp:taxon-name-part taxon-name-part-type="genus" reg="Labidolanguria">Labidolanguria</tp:taxon-name-part><tp:taxon-name-part taxon-name-part-type="species" reg="mucronata">mucronata</tp:taxon-name-part></tp:taxon-name></italic> Fowl. / A.Villiers det.; Himalaya/ oriental/ R. P. Bertrand // MUSEUM PARIS/ Coll. L. BEDEL 1922; Travancore/ Inde [handwriting] // MUSEUM PARIS/ 1930/ COLL SICARD</p></tp:treatment-sec><tp:treatment-sec sec-type="distribution" id="SECID0EBFAE"><title>Distribution.</title><p>India.</p></tp:treatment-sec><tp:treatment-sec sec-type="diagnosis" id="SECID0EGFAE"><title>Diagnosis.</title><p>The antennal club of this species is only composed of the last four antennomeres, and the outer angle of elytra is more acute in comparison with that of other species in this genus.</p></tp:treatment-sec></tp:taxon-treatment>
