# Supplementary material for: ﻿Revision of the genus Labidolanguria Fowler, 1908 (Coleoptera, Erotylidae, Languriinae), with descriptions of a new species and two new combinations
Source: Zookeys. 2025 Apr 1;1233:315–23. doi: 10.3897/zookeys.1233.132046 (PMC11979613; doi:10.3897/zookeys.1233.132046)
Supplement: XML Treatment for Labidolanguria sauteri [file zookeys.1233.132046-treatment3.xml]

<!DOCTYPE tp:taxon-treatment
  PUBLIC "-//TaxonX//DTD Taxonomic Treatment Publishing DTD v0 20100105//EN" "tax-treatment-NSO.dtd">
<tp:taxon-treatment xmlns:tp="http://www.plazi.org/taxpub"><tp:treatment-meta><kwd-group><label>Taxon classification</label><kwd>
              <named-content content-type="kingdom">Animalia</named-content>
            </kwd><kwd>
              <named-content content-type="order">Coleoptera</named-content>
            </kwd><kwd>
              <named-content content-type="family">Erotylidae</named-content>
            </kwd></kwd-group><mixed-citation publication-type="journal"><person-group><name><surname>Huang</surname><given-names>Zheng-Zhong</given-names></name><name><surname>Yang</surname><given-names>Xing-Ke</given-names></name><name><surname>Ge</surname><given-names>Si-Qin</given-names></name></person-group><article-title>﻿Revision of the genus <italic><tp:taxon-name><tp:taxon-name-part taxon-name-part-type="genus" reg="Labidolanguria">Labidolanguria</tp:taxon-name-part></tp:taxon-name></italic> Fowler, 1908 (<tp:taxon-name><tp:taxon-name-part taxon-name-part-type="order">Coleoptera</tp:taxon-name-part></tp:taxon-name>, <tp:taxon-name><tp:taxon-name-part taxon-name-part-type="family">Erotylidae</tp:taxon-name-part></tp:taxon-name>, <tp:taxon-name><tp:taxon-name-part taxon-name-part-type="subfamily">Languriinae</tp:taxon-name-part></tp:taxon-name>), with descriptions of a new species and two new combinations</article-title><source>Zookeys</source><day>01</day><month>04</month><year>2025</year><volume>1233</volume><fpage>315</fpage><lpage>323</lpage><pub-id pub-id-type="doi">10.3897/zookeys.1233.132046</pub-id></mixed-citation></tp:treatment-meta><tp:nomenclature><label>﻿</label><tp:taxon-name>
            <object-id xmlns:xlink="http://www.w3.org/1999/xlink" content-type="arpha" xlink:type="simple">6DA68D45-7EB8-5974-8282-4C87835CD66C</object-id>
            <tp:taxon-name-part taxon-name-part-type="genus" reg="Labidolanguria">Labidolanguria</tp:taxon-name-part>
            <tp:taxon-name-part taxon-name-part-type="species" reg="sauteri">sauteri</tp:taxon-name-part>
          </tp:taxon-name><tp:taxon-authority>(Fowler, 1913)</tp:taxon-authority><tp:taxon-status xmlns:xlink="http://www.w3.org/1999/xlink" xlink:type="simple">comb. nov.</tp:taxon-status><xref ref-type="fig" rid="F1">Fig. 1B</xref><tp:nomenclature-citation-list><tp:nomenclature-citation><tp:taxon-name>
                <tp:taxon-name-part taxon-name-part-type="genus" reg="Tetralanguroides">Tetralanguroides</tp:taxon-name-part>
                <tp:taxon-name-part taxon-name-part-type="species" reg="sauteri">sauteri</tp:taxon-name-part>
              </tp:taxon-name><comment>Fowler, 1913: 133. Type locality: China, Taiwan (Taihorin, Kosempo). Type depository: <abbrev xmlns:xlink="http://www.w3.org/1999/xlink" xlink:title="Senckenberg Deutsches Entomologisches Institut" id="ABBRID0EDHAE" xlink:type="simple">SDEI</abbrev>.</comment></tp:nomenclature-citation><tp:nomenclature-citation><tp:taxon-name>
                <tp:taxon-name-part taxon-name-part-type="genus" reg="Tetralanguria">Tetralanguria</tp:taxon-name-part>
                <tp:taxon-name-part taxon-name-part-type="species" reg="sauteri">sauteri</tp:taxon-name-part>
              </tp:taxon-name><comment>: <xref ref-type="bibr" rid="B7">Villiers1945</xref>: 290.</comment></tp:nomenclature-citation><tp:nomenclature-citation><tp:taxon-name>
                <tp:taxon-name-part taxon-name-part-type="genus" reg="Tetraphala">Tetraphala</tp:taxon-name-part>
                <tp:taxon-name-part taxon-name-part-type="species" reg="sauteri">sauteri</tp:taxon-name-part>
              </tp:taxon-name><comment>: <xref ref-type="bibr" rid="B5">Leschen and Wegrzynowicz 1998</xref>: 241.</comment></tp:nomenclature-citation></tp:nomenclature-citation-list></tp:nomenclature><tp:treatment-sec sec-type="type material" id="SECID0EJIAE"><title>Type material examined.</title><p><bold><italic>Syntype</italic></bold>: Kosempo/ Formosa/ H. Sauter, 1909 // 7. IX// Fowler det // <italic><tp:taxon-name><tp:taxon-name-part taxon-name-part-type="genus" reg="Tetralanguroides">Tetralanguroides</tp:taxon-name-part><tp:taxon-name-part taxon-name-part-type="species" reg="sauteri">sauteri</tp:taxon-name-part></tp:taxon-name></italic> Fowler. / TYPE // Syntypus [red label] // DEI <tp:taxon-name><tp:taxon-name-part taxon-name-part-type="order">Coleoptera</tp:taxon-name-part></tp:taxon-name> / #200777.</p></tp:treatment-sec><tp:treatment-sec sec-type="material" id="SECID0EEJAE"><title>Additional material examined.</title><p>6 exx. Formosa/ Taihorin / 1911; Kosempo/ Formosa/ 7. IX.1909.</p></tp:treatment-sec><tp:treatment-sec sec-type="distribution" id="SECID0EJJAE"><title>Distribution.</title><p>China (Taiwan).</p></tp:treatment-sec><tp:treatment-sec sec-type="diagnosis" id="SECID0EOJAE"><title>Diagnosis.</title><p>This species can be easily recognized by its antennal club composed of five antennomeres. The outer and sutural angles of the elytra are not very acute.</p></tp:treatment-sec><tp:treatment-sec><!--Section generated to contain objects referenced in tp:taxon-treatment.--><fig id="F1" position="float" orientation="portrait"><object-id xmlns:xlink="http://www.w3.org/1999/xlink" content-type="doi" xlink:type="simple">10.3897/zookeys.1233.132046.figure1</object-id><object-id xmlns:xlink="http://www.w3.org/1999/xlink" content-type="arpha" xlink:type="simple">F1C3F16A-D834-5DEB-8D18-083EA311D2C5</object-id><label>Figure 1.</label><caption><p>Type materials of all species of <italic><tp:taxon-name><tp:taxon-name-part taxon-name-part-type="genus" reg="Labidolanguria">Labidolanguria</tp:taxon-name-part></tp:taxon-name></italic> with labels pinned under each specimen <bold>A</bold><italic><tp:taxon-name><tp:taxon-name-part taxon-name-part-type="genus" reg="Labidolanguria">L.</tp:taxon-name-part><tp:taxon-name-part taxon-name-part-type="species" reg="mucronata">mucronata</tp:taxon-name-part></tp:taxon-name></italic> Fowler, 1908, holotype <bold>B</bold><italic><tp:taxon-name><tp:taxon-name-part taxon-name-part-type="genus" reg="Labidolanguria">L.</tp:taxon-name-part><tp:taxon-name-part taxon-name-part-type="species" reg="sauteri">sauteri</tp:taxon-name-part></tp:taxon-name></italic> (Fowler, 1913), comb. nov., syntype <bold>C</bold><italic><tp:taxon-name><tp:taxon-name-part taxon-name-part-type="genus" reg="Labidolanguria">L.</tp:taxon-name-part><tp:taxon-name-part taxon-name-part-type="species" reg="apicata">apicata</tp:taxon-name-part></tp:taxon-name></italic> (Zia, 1959), comb. nov., holotype <bold>D</bold><italic><tp:taxon-name><tp:taxon-name-part taxon-name-part-type="genus" reg="Labidolanguria">L.</tp:taxon-name-part><tp:taxon-name-part taxon-name-part-type="species" reg="liangi">liangi</tp:taxon-name-part></tp:taxon-name></italic> sp. nov., holotype. Scale bars: 5.0 mm.</p></caption><graphic xmlns:xlink="http://www.w3.org/1999/xlink" xlink:href="zookeys-1233-315_article-132046__-g001.jpg" position="float" orientation="portrait" xlink:type="simple" id="oo_1296612.jpg"><uri content-type="original_file" xlink:type="simple">https://binary.pensoft.net/fig/1296612</uri></graphic></fig></tp:treatment-sec><ref-list><ref id="B7"><mixed-citation xmlns:xlink="http://www.w3.org/1999/xlink" xlink:type="simple"><person-group><name name-style="western"><surname>Villiers</surname><given-names>A</given-names></name></person-group> (<year>1945</year>) <article-title>Revision des Languriides de l’Ancien Monde.</article-title><source>L’Abeille</source><volume>37</volume>: <fpage>1</fpage>–<lpage>317</lpage>.</mixed-citation></ref><ref id="B5"><mixed-citation xmlns:xlink="http://www.w3.org/1999/xlink" xlink:type="simple"><person-group><name name-style="western"><surname>Leschen</surname><given-names>RAB</given-names></name><name name-style="western"><surname>Wegrzynowicz</surname><given-names>P</given-names></name></person-group> (<year>1998</year>) Generic catalogue and taxonomic status of <tp:taxon-name><tp:taxon-name-part taxon-name-part-type="family">Languriidae</tp:taxon-name-part></tp:taxon-name> (<tp:taxon-name><tp:taxon-name-part taxon-name-part-type="superfamily">Cucujoidea</tp:taxon-name-part></tp:taxon-name>). Annales Zoologici (Warsaw) 48(3/4): 221–243.</mixed-citation></ref></ref-list></tp:taxon-treatment>
