# Supplementary material for: ﻿Revision of the genus Labidolanguria Fowler, 1908 (Coleoptera, Erotylidae, Languriinae), with descriptions of a new species and two new combinations
Source: Zookeys. 2025 Apr 1;1233:315–23. doi: 10.3897/zookeys.1233.132046 (PMC11979613; doi:10.3897/zookeys.1233.132046)
Supplement: XML Treatment for Labidolanguria liangi [file zookeys.1233.132046-treatment5.xml]

<!DOCTYPE tp:taxon-treatment
  PUBLIC "-//TaxonX//DTD Taxonomic Treatment Publishing DTD v0 20100105//EN" "tax-treatment-NSO.dtd">
<tp:taxon-treatment xmlns:tp="http://www.plazi.org/taxpub"><tp:treatment-meta><kwd-group><label>Taxon classification</label><kwd>
              <named-content content-type="kingdom">Animalia</named-content>
            </kwd><kwd>
              <named-content content-type="order">Coleoptera</named-content>
            </kwd><kwd>
              <named-content content-type="family">Erotylidae</named-content>
            </kwd></kwd-group><mixed-citation publication-type="journal"><person-group><name><surname>Huang</surname><given-names>Zheng-Zhong</given-names></name><name><surname>Yang</surname><given-names>Xing-Ke</given-names></name><name><surname>Ge</surname><given-names>Si-Qin</given-names></name></person-group><article-title>﻿Revision of the genus <italic><tp:taxon-name><tp:taxon-name-part taxon-name-part-type="genus" reg="Labidolanguria">Labidolanguria</tp:taxon-name-part></tp:taxon-name></italic> Fowler, 1908 (<tp:taxon-name><tp:taxon-name-part taxon-name-part-type="order">Coleoptera</tp:taxon-name-part></tp:taxon-name>, <tp:taxon-name><tp:taxon-name-part taxon-name-part-type="family">Erotylidae</tp:taxon-name-part></tp:taxon-name>, <tp:taxon-name><tp:taxon-name-part taxon-name-part-type="subfamily">Languriinae</tp:taxon-name-part></tp:taxon-name>), with descriptions of a new species and two new combinations</article-title><source>Zookeys</source><day>01</day><month>04</month><year>2025</year><volume>1233</volume><fpage>315</fpage><lpage>323</lpage><pub-id pub-id-type="doi">10.3897/zookeys.1233.132046</pub-id></mixed-citation></tp:treatment-meta><tp:nomenclature><label>﻿</label><tp:taxon-name>
            <object-id xmlns:xlink="http://www.w3.org/1999/xlink" content-type="arpha" xlink:type="simple">D0DA8A24-C491-5E7E-8107-46679BC67865</object-id>
            <tp:taxon-name-part taxon-name-part-type="genus" reg="Labidolanguria">Labidolanguria</tp:taxon-name-part>
            <tp:taxon-name-part taxon-name-part-type="species" reg="liangi">liangi</tp:taxon-name-part>
            <object-id xmlns:xlink="http://www.w3.org/1999/xlink" content-type="zoobank" xlink:type="simple">https://zoobank.org/8DDDFDC6-E22B-4332-B3EB-99A6B159DE14</object-id>
          </tp:taxon-name><tp:taxon-authority>Huang</tp:taxon-authority><tp:taxon-status xmlns:xlink="http://www.w3.org/1999/xlink" xlink:type="simple">sp. nov.</tp:taxon-status><xref ref-type="fig" rid="F1">Figs 1D</xref><xref ref-type="fig" rid="F2">, 2A–D</xref><xref ref-type="fig" rid="F3">, 3A–L</xref></tp:nomenclature><tp:treatment-sec sec-type="type material" id="SECID0EWOAE"><title>Type material.</title><p><bold>China • <italic>Holotype</italic></bold> male; Xizang Prov., Motuo, CAS; 1980.V.19; Leg. Jin Gen-tao, Wu Jian-yi; 24207168; HOLOTYPE, <italic><tp:taxon-name><tp:taxon-name-part taxon-name-part-type="genus" reg="Labidolanguria">Labidolanguria</tp:taxon-name-part><tp:taxon-name-part taxon-name-part-type="species" reg="liangi">liangi</tp:taxon-name-part></tp:taxon-name></italic>, det. Huang Z.Z. [red label]. <bold><italic>Paratypes</italic>. China</bold> • 1♀; Xizang Prov., Motuo Dexing; 970 m; CAS; 1980.VI.1; Leg. Jin Gen-tao, Wu Jian-yi; 24204767 • 1♀; Xizang Prov., Motuo Dexing; 970 m; CAS; 1980.VI.1; Leg. Jin Gen-tao, Wu Jian-yi; 24204769 • 1♀; Xizang Prov., Motuo Kabu; 1200 m; CAS; 1980.V.10; Leg. Jin Gen-tao, Wu Jian-yi; 24203357 • 1♀; Xizang Prov., Motuo Yadong; 1250 m; CAS; 1980.V.25; Leg. Jin Gen-tao, Wu Jian-yi; 24204760 • 1♀; Xizang Prov., Motuo Aniqiao; 1200 m; CAS; 1979.VII.21; Leg. Jin Gen-tao, Wu Jian-yi; 24201228 • 2♀♀; Xizang Prov., Motuo Beibeng; 800–900 m; CAS; 1983.V.15; Leg. Han Yin-heng • 1♀; Xizang Prov., Motuo, Beibeng; 850 m; CAS; 1983.V.15; Leg. Han Yin-heng • 1♂; Xizang Prov., Motuo; 2013.VIII.02–03; Leg. Bai Xing-long, Shan Jun-sheng; Heibei university museum • 1♂; Xizang Prov., Motuo, Beibeng country; 2013.VII.30; Leg. Bai Xing-long, Shan Jun-sheng; Heibei university museum • 1♂; Xizang Prov., Motuo County, Renqinbeng mount; 1314 m; 2015.VIII.26D; IOZCAS; <named-content xmlns:xlink="http://www.w3.org/1999/xlink" content-type="dwc:verbatimCoordinates" xlink:type="simple"><named-content content-type="geo-json" specific-use="{&#34;type&#34;:&#34;Point&#34;,&#34;coordinates&#34;:[95.333300,29.317500]}" id="NCID0ESPAE" xlink:type="simple">29.3175°N, 95.3333°E</named-content></named-content>; Leg. Liang Hong-bin, Wang Ming-qiang • 14♀♀, 3♂♂; Xizang Prov., Motuo County, Deguo Bridge; 837 m; 2015.VIII.18; IOZCAS; <named-content xmlns:xlink="http://www.w3.org/1999/xlink" content-type="dwc:verbatimCoordinates" xlink:type="simple"><named-content content-type="geo-json" specific-use="{&#34;type&#34;:&#34;Point&#34;,&#34;coordinates&#34;:[95.377200,29.401900]}" id="NCID0E1PAE" xlink:type="simple">29.4019°N, 95.3772°E</named-content></named-content>; Leg. Huang Zheng-zhong • 2♀♀, 1♂; Xizang Prov., Motuo County, Yarang Village; 792 m; 2015.VIII.23; IOZCAS; <named-content xmlns:xlink="http://www.w3.org/1999/xlink" content-type="dwc:verbatimCoordinates" xlink:type="simple"><named-content content-type="geo-json" specific-use="{&#34;type&#34;:&#34;Point&#34;,&#34;coordinates&#34;:[95.277200,29.296400]}" id="NCID0ECQAE" xlink:type="simple">29.2964°N, 95.2772°E</named-content></named-content>; Leg. Huang Zheng-zhong • 3♂♂, 2♀♀; Xizang Prov., Motuo County Dexing Country; 796 m; 2015.VIII.25; IOZCAS; <named-content xmlns:xlink="http://www.w3.org/1999/xlink" content-type="dwc:verbatimCoordinates" xlink:type="simple"><named-content content-type="geo-json" specific-use="{&#34;type&#34;:&#34;Point&#34;,&#34;coordinates&#34;:[95.291100,29.320300]}" id="NCID0EKQAE" xlink:type="simple">29.3203°N, 95.2911°E</named-content></named-content>; Leg. Huang Zheng-zhong • 3♂♂, 3♀♀; Xizang Prov., Motuo County Motuo Town Lagong Tea plantation; 1253 m; 2021.VI.16D2; IOZCAS; <named-content xmlns:xlink="http://www.w3.org/1999/xlink" content-type="dwc:verbatimCoordinates" xlink:type="simple"><named-content content-type="geo-json" specific-use="{&#34;type&#34;:&#34;Point&#34;,&#34;coordinates&#34;:[95.315800,29.319100]}" id="NCID0ESQAE" xlink:type="simple">29.3191°N, 95.3158°E</named-content></named-content>; sweep-net method; Leg. Liang Hong-bin, Xu Yuan et al. • 1♂, 2♀♀; Xizang Prov., Motuo County Motuo Town Lagong Tea plantation; 1294 m; 2021.VI.8D1; IOZCAS; <named-content xmlns:xlink="http://www.w3.org/1999/xlink" content-type="dwc:verbatimCoordinates" xlink:type="simple"><named-content content-type="geo-json" specific-use="{&#34;type&#34;:&#34;Point&#34;,&#34;coordinates&#34;:[95.315700,29.318700]}" id="NCID0E1QAE" xlink:type="simple">29.3187°N, 95.3157°E</named-content></named-content>; Leg. Liang Hong-bin, Xu Yuan • 2♂♂; Xizang Prov., Motuo County, Beibeng Country, Gelin Village; 1758 m; 2021.VI.15D1; IOZCAS; <named-content xmlns:xlink="http://www.w3.org/1999/xlink" content-type="dwc:verbatimCoordinates" xlink:type="simple"><named-content content-type="geo-json" specific-use="{&#34;type&#34;:&#34;Point&#34;,&#34;coordinates&#34;:[95.171700,29.213400]}" id="NCID0ECRAE" xlink:type="simple">29.2134°N, 95.1717°E</named-content></named-content>; Leg. Liang Hong-bin, Xu Yuan • 1♂; Xizang Prov., Motuo County, Beibeng Country, Jiangxin Road 2 km; 830 m; 2021.VI.12N1; IOZCAS; <named-content xmlns:xlink="http://www.w3.org/1999/xlink" content-type="dwc:verbatimCoordinates" xlink:type="simple"><named-content content-type="geo-json" specific-use="{&#34;type&#34;:&#34;Point&#34;,&#34;coordinates&#34;:[95.146100,29.232500]}" id="NCID0EKRAE" xlink:type="simple">29.2325°N, 95.1461°E</named-content></named-content>; light trap method; Leg. Liang Hong-bin et al. • 1♀; Xizang Prov., Linzhi City, Motuo County, Beibeng Country, Jiaga Valley; 677 m; 2021.VI.13; IOZCAS; <named-content xmlns:xlink="http://www.w3.org/1999/xlink" content-type="dwc:verbatimCoordinates" xlink:type="simple"><named-content content-type="geo-json" specific-use="{&#34;type&#34;:&#34;Point&#34;,&#34;coordinates&#34;:[95.196500,29.254000]}" id="NCID0ESRAE" xlink:type="simple">29.2540°N, 95.1965°E</named-content></named-content>; Leg. Liu Hong • 1♀; Xizang Prov., Motuo County, Beibeng Country, Jiangxin Village; 764 m; 2021.VI.13; IOZCAS; <named-content xmlns:xlink="http://www.w3.org/1999/xlink" content-type="dwc:verbatimCoordinates" xlink:type="simple"><named-content content-type="geo-json" specific-use="{&#34;type&#34;:&#34;Point&#34;,&#34;coordinates&#34;:[95.131100,29.224000]}" id="NCID0E1RAE" xlink:type="simple">29.2240°N, 95.1311°E</named-content></named-content>; Leg. Liu Hong.</p><fig id="F2" position="float" orientation="portrait"><object-id xmlns:xlink="http://www.w3.org/1999/xlink" content-type="doi" xlink:type="simple">10.3897/zookeys.1233.132046.figure2</object-id><object-id xmlns:xlink="http://www.w3.org/1999/xlink" content-type="arpha" xlink:type="simple">D00F74BE-B1F5-56F9-AA6F-921042EF42B7</object-id><label>Figure 2.</label><caption><p><italic><tp:taxon-name><tp:taxon-name-part taxon-name-part-type="genus" reg="Labidolanguria">Labidolanguria</tp:taxon-name-part><tp:taxon-name-part taxon-name-part-type="species" reg="liangi">liangi</tp:taxon-name-part></tp:taxon-name></italic> sp. nov. <bold>A, B</bold> holotype, male <bold>A</bold> habitus, dorsal view <bold>B</bold> same, ventral view <bold>C, D</bold> same, paratype, female <bold>C</bold> same, dorsal view <bold>D</bold> same, ventral view. Scale bars: 5.0 mm.</p></caption><graphic xmlns:xlink="http://www.w3.org/1999/xlink" xlink:href="zookeys-1233-315_article-132046__-g002.jpg" position="float" orientation="portrait" xlink:type="simple" id="oo_1296613.jpg"><uri content-type="original_file" xlink:type="simple">https://binary.pensoft.net/fig/1296613</uri></graphic></fig></tp:treatment-sec><tp:treatment-sec sec-type="distribution" id="SECID0ECTAE"><title>Distribution.</title><p>Known only from Motuo County (China, Xizang Autonomous Region).</p></tp:treatment-sec><tp:treatment-sec sec-type="diagnosis" id="SECID0EHTAE"><title>Diagnosis.</title><p>This species resembles <italic><tp:taxon-name><tp:taxon-name-part taxon-name-part-type="genus" reg="Labidolanguria">L.</tp:taxon-name-part><tp:taxon-name-part taxon-name-part-type="species" reg="mucronata">mucronata</tp:taxon-name-part></tp:taxon-name></italic> in body structures, but it is distinguished by its darker, duller coloration, and the apex of the elytra which is not as acute. Moreover, <italic><tp:taxon-name><tp:taxon-name-part taxon-name-part-type="genus" reg="Labidolanguria">L.</tp:taxon-name-part><tp:taxon-name-part taxon-name-part-type="species" reg="liangi">liangi</tp:taxon-name-part></tp:taxon-name></italic> exhibits sexual dimorphism at the base of the mesotibia: the male mesotibial segment terminates medially with some denticulations and a prominent terminal tooth, while the female lacks these features.</p></tp:treatment-sec><tp:treatment-sec sec-type="description" id="SECID0EDUAE"><title>Description.</title><p>Body length 12.1–17.1 mm, width 2.4–3.3 mm. Body with coppery, metallic luster. Ventral side dark or black with metallic luster. Abdomen deep or pale brown; middle of ventrites I–IV nearly black and with deep green metallic luster; last ventrite always black and with metallic luster. Coxae and trochanters red-brown; femora and tibiae with green metallic luster. Tarsomeres I–III with indigo metallic luster. Antennomeres I–VII with green metallic luster; antennomeres VIII–XI with indigo metallic luster (Fig. <xref ref-type="fig" rid="F3">3A, B</xref>).</p><fig id="F3" position="float" orientation="portrait"><object-id xmlns:xlink="http://www.w3.org/1999/xlink" content-type="doi" xlink:type="simple">10.3897/zookeys.1233.132046.figure3</object-id><object-id xmlns:xlink="http://www.w3.org/1999/xlink" content-type="arpha" xlink:type="simple">991F5725-E123-5705-BD48-B0D8B3B35B6B</object-id><label>Figure 3.</label><caption><p><italic><tp:taxon-name><tp:taxon-name-part taxon-name-part-type="genus" reg="Labidolanguria">Labidolanguria</tp:taxon-name-part><tp:taxon-name-part taxon-name-part-type="species" reg="liangi">liangi</tp:taxon-name-part></tp:taxon-name></italic> sp. nov. <bold>A</bold> holotype, male antenna <bold>B</bold> paratype, female antenna <bold>C</bold> holotype, male mesotibia <bold>D</bold> paratype, female mesotibia <bold>E–I</bold> holotype, male genitalia <bold>E</bold> male genital, lateral view; <bold>J</bold> median lobe, dorsolateral view <bold>G</bold> apex of median lobe, dorsal view <bold>I</bold> tegmen, dorsal view <bold>H</bold> tegmen, lateral view <bold>J–L</bold> female genitalia, paratype <bold>J</bold> ovipositor, dorsal view <bold>K</bold> same, dorsolateral view <bold>L</bold> spermatheca, lateral view.</p></caption><graphic xmlns:xlink="http://www.w3.org/1999/xlink" xlink:href="zookeys-1233-315_article-132046__-g003.jpg" position="float" orientation="portrait" xlink:type="simple" id="oo_1296614.jpg"><uri content-type="original_file" xlink:type="simple">https://binary.pensoft.net/fig/1296614</uri></graphic></fig><p>Body slender and subparallel. Head with dense punctures, coarsest near eyes but finer between eyes. Antennae 11 antennomeres; club pubescence composed of four antennomeres. Compound eyes medium-sized, finely faceted. Clypeofrontal suture obvious; clypeus wider than long, with dense punctures. Anterior edge of clypeus straight or sometimes concave in middle.</p><p>Pronotum slightly convex, nearly rectangular, longer than broad, finely punctate; sides subparallel, but middle part of lateral pronotal carina invisible from above. Anterior angle round, thick, and not produced; posterior angle not acute but produced, reaching elytral humeri. Basal fovea deep, with one pair of short, deep lateral fovea. Basal margin complete and clear.</p><p>Prosternum coarsely punctate and plicated, without setae. Prosternal process long and trapezoidal, weakly convex in middle, with fine punctures. Each lateral side with deep groove; apex of prosternal process broad.</p><p>Scutellar shield liguliform, with round apex. Elytra parallel before apex, regularly striate-punctate, and with intervals with fine punctation. Apices of elytra tapering and acute; sutural angle distinctly acute and produced; outer angle of elytra not acute as sutural angle but more produced.</p><p>Mesoventrite coarsely and densely punctate. Median suture of metaventrite not reaching apex of metaventral process. Abdomen finely punctate, with one pair of long, parallel coxal lines, reaching half of ventrite 1. Last ventrite with dense, yellow setae at apex. Male genitalia similar to those congeners in the genus. Median lobe long and slender, slightly curved. Apex of median lobe somewhat acute (Fig. <xref ref-type="fig" rid="F3">3E–G</xref>); internal sac invisible. Paramere slender, with apex not produced and with short yellow setae (Fig. <xref ref-type="fig" rid="F3">3H, I</xref>). Ovipositor short, with apex sclerotized and acute, without stylus and setae (Fig. <xref ref-type="fig" rid="F3">3J, K</xref>). Spermathecal capsule heart-shaped (Fig. <xref ref-type="fig" rid="F3">3L</xref>).</p></tp:treatment-sec><tp:treatment-sec sec-type="Dimorphism" id="SECID0EXWAE"><title>Dimorphism.</title><p>The sexual dimorphism of this species is mainly reflected in the varying number of spines along the inner side of the mesotibia in males, with sometimes large, prominent terminal spines (Fig. <xref ref-type="fig" rid="F3">3C, D</xref>). This feature is not found in other species of the genus and is very rare even at the subfamily <tp:taxon-name><tp:taxon-name-part taxon-name-part-type="subfamily">Languriinae</tp:taxon-name-part></tp:taxon-name> in general. Some languriines exhibit sexual dimorphism in the form of protuberances on the profemur of males, such as in the genera <italic><tp:taxon-name><tp:taxon-name-part taxon-name-part-type="genus" reg="Doubledaya">Doubledaya</tp:taxon-name-part></tp:taxon-name></italic> and <italic><tp:taxon-name><tp:taxon-name-part taxon-name-part-type="genus" reg="Callilanguria">Callilanguria</tp:taxon-name-part></tp:taxon-name></italic> (<xref ref-type="bibr" rid="B4">Huang et al. 2018</xref>).</p></tp:treatment-sec><tp:treatment-sec sec-type="etymology" id="SECID0EYXAE"><title>Etymology.</title><p>The specific epithet honors Dr. Hong-bin Liang, a specialist of <tp:taxon-name><tp:taxon-name-part taxon-name-part-type="family">Carabidae</tp:taxon-name-part></tp:taxon-name> from the Institute of Zoology, Chinese Academy of Sciences, for his outstanding leadership and contribution during multiple expeditions in Yunnan and Xizang provinces.</p></tp:treatment-sec><tp:treatment-sec sec-type="host" id="SECID0EDYAE"><title>Host plant.</title><p>In the field, we observed that this new species is relatively common in shrublands mixed with plants outside Motuo County and along the Renqingbeng Mountain Road (Fig. <xref ref-type="fig" rid="F4">4A, B</xref>). It lives on <italic><tp:taxon-name><tp:taxon-name-part taxon-name-part-type="genus" reg="Diplazium">Diplazium</tp:taxon-name-part></tp:taxon-name></italic> sp. (family <tp:taxon-name><tp:taxon-name-part taxon-name-part-type="family">Athyriaceae</tp:taxon-name-part></tp:taxon-name>) and was observed feeding on spores of this fern (Fig. <xref ref-type="fig" rid="F4">4C</xref>).</p><fig id="F4" position="float" orientation="portrait"><object-id xmlns:xlink="http://www.w3.org/1999/xlink" content-type="doi" xlink:type="simple">10.3897/zookeys.1233.132046.figure4</object-id><object-id xmlns:xlink="http://www.w3.org/1999/xlink" content-type="arpha" xlink:type="simple">9B7FAE86-AF2A-54A8-B620-28A5E0966E12</object-id><label>Figure 4.</label><caption><p><bold>A, B</bold> the environment at the time of collecting, in Motuo County <bold>C</bold><italic><tp:taxon-name><tp:taxon-name-part taxon-name-part-type="genus" reg="Labidolanguria">Labidolanguria</tp:taxon-name-part><tp:taxon-name-part taxon-name-part-type="species" reg="liangi">liangi</tp:taxon-name-part></tp:taxon-name></italic> sp. nov. feeding on spores on surface of fern leaf, and (inset) spores on beetle mouthparts. Photographs by Dr. Zheng-Zhong Huang.</p></caption><graphic xmlns:xlink="http://www.w3.org/1999/xlink" xlink:href="zookeys-1233-315_article-132046__-g004.jpg" position="float" orientation="portrait" xlink:type="simple" id="oo_1296615.jpg"><uri content-type="original_file" xlink:type="simple">https://binary.pensoft.net/fig/1296615</uri></graphic></fig></tp:treatment-sec><tp:treatment-sec sec-type="variation" id="SECID0EZZAE"><title>Variation.</title><p>The variation of this species is mainly reflected in its body color and the spines on the mesotibia of males. Early collected specimens generally have a brownish body with a weak metallic luster. However, the specimens we collected in Motuo in recent years have a relatively dark -green body with a slight metallic luster. The differences in the spines on the inner side of the mesotibia of males among different individuals are also large, some are obvious, while others are not very prominent.</p></tp:treatment-sec><tp:treatment-sec><!--Section generated to contain objects referenced in tp:taxon-treatment.--><fig id="F1" position="float" orientation="portrait"><object-id xmlns:xlink="http://www.w3.org/1999/xlink" content-type="doi" xlink:type="simple">10.3897/zookeys.1233.132046.figure1</object-id><object-id xmlns:xlink="http://www.w3.org/1999/xlink" content-type="arpha" xlink:type="simple">F1C3F16A-D834-5DEB-8D18-083EA311D2C5</object-id><label>Figure 1.</label><caption><p>Type materials of all species of <italic><tp:taxon-name><tp:taxon-name-part taxon-name-part-type="genus" reg="Labidolanguria">Labidolanguria</tp:taxon-name-part></tp:taxon-name></italic> with labels pinned under each specimen <bold>A</bold><italic><tp:taxon-name><tp:taxon-name-part taxon-name-part-type="genus" reg="Labidolanguria">L.</tp:taxon-name-part><tp:taxon-name-part taxon-name-part-type="species" reg="mucronata">mucronata</tp:taxon-name-part></tp:taxon-name></italic> Fowler, 1908, holotype <bold>B</bold><italic><tp:taxon-name><tp:taxon-name-part taxon-name-part-type="genus" reg="Labidolanguria">L.</tp:taxon-name-part><tp:taxon-name-part taxon-name-part-type="species" reg="sauteri">sauteri</tp:taxon-name-part></tp:taxon-name></italic> (Fowler, 1913), comb. nov., syntype <bold>C</bold><italic><tp:taxon-name><tp:taxon-name-part taxon-name-part-type="genus" reg="Labidolanguria">L.</tp:taxon-name-part><tp:taxon-name-part taxon-name-part-type="species" reg="apicata">apicata</tp:taxon-name-part></tp:taxon-name></italic> (Zia, 1959), comb. nov., holotype <bold>D</bold><italic><tp:taxon-name><tp:taxon-name-part taxon-name-part-type="genus" reg="Labidolanguria">L.</tp:taxon-name-part><tp:taxon-name-part taxon-name-part-type="species" reg="liangi">liangi</tp:taxon-name-part></tp:taxon-name></italic> sp. nov., holotype. Scale bars: 5.0 mm.</p></caption><graphic xmlns:xlink="http://www.w3.org/1999/xlink" xlink:href="zookeys-1233-315_article-132046__-g001.jpg" position="float" orientation="portrait" xlink:type="simple" id="oo_1296612.jpg"><uri content-type="original_file" xlink:type="simple">https://binary.pensoft.net/fig/1296612</uri></graphic></fig></tp:treatment-sec><ref-list><ref id="B4"><mixed-citation xmlns:xlink="http://www.w3.org/1999/xlink" xlink:type="simple"><person-group><name name-style="western"><surname>Huang</surname><given-names>ZZ</given-names></name><name name-style="western"><surname>Han</surname><given-names>XY</given-names></name><name name-style="western"><surname>Yang</surname><given-names>XK</given-names></name></person-group> (<year>2018</year>) <article-title>A taxonomic review of the genus <italic><tp:taxon-name><tp:taxon-name-part taxon-name-part-type="genus">Callilanguria</tp:taxon-name-part></tp:taxon-name></italic> Crotch, 1876 (<tp:taxon-name><tp:taxon-name-part taxon-name-part-type="order">Coleoptera</tp:taxon-name-part></tp:taxon-name>: <tp:taxon-name><tp:taxon-name-part taxon-name-part-type="family">Erotylidae</tp:taxon-name-part></tp:taxon-name>: <tp:taxon-name><tp:taxon-name-part taxon-name-part-type="subfamily">Languriinae</tp:taxon-name-part></tp:taxon-name>).</article-title><source>Zootaxa</source><volume>4446</volume>(<issue>1</issue>): <fpage>97</fpage>–<lpage>110</lpage>. <ext-link xlink:href="10.11646/zootaxa.4446.1.7" ext-link-type="doi" xlink:type="simple">https://doi.org/10.11646/zootaxa.4446.1.7</ext-link></mixed-citation></ref></ref-list></tp:taxon-treatment>
